# Supplementary material for: Subtype-selective induction of apoptosis in translocation-related sarcoma cells induced by PUMA and BIM upon treatment with pan-PI3K inhibitors
Source: Cell Death Dis. 2023 Feb 27;14(2):169. doi: 10.1038/s41419-023-05690-7 (PMC9971170; doi:10.1038/s41419-023-05690-7)
Supplement: Supplementary file 2 — supplemental Table 1 [file 41419_2023_5690_MOESM2_ESM.xlsx]

## Sheet: Sheet1
Table S1. Cell lines used in this study.
Subtype of origin	Cell line name	Fusion gene	Provider name and institution	References
synovial sarcoma	Aska-SS	SS18-SSX1	Dr. Norifumi Naka (Osaka International Cancer Center, Osaka, Japan)	55
	SYO-1	SS18-SSX2	Dr. Akira Kawai (National Cancer Center Hospital, Tokyo, Japan)	56
	Yamato-SS	SS18-SSX1	Dr. Norifumi Naka (Osaka International Cancer Center, Osaka, Japan)	55
	Fuji	SS18-SSX2	Dr. Shinya Tanaka (Hokkaido University Graduate School of Medicine, Sapporo, Japan)	57
	Yafu-SS	SS18-SSX1	Dr. Akira Kawai (National Cancer Center Hospital, Tokyo, Japan)	58
	1273/99	SS18-SSX2	Dr. Akira Kawai (National Cancer Center Hospital, Tokyo, Japan)	59
Ewing sarcoma	RD-ES	EWSR1-FLI1	American Type Culture Collection (Manassas, VA)	60
	A673	EWSR1-FLI1	American Type Culture Collection (Manassas, VA)	61
alveolar soft part sarcoma	ASPS-1	ASPSCR1-TFE3	National Cancer Institute (Frederick, MD)	62
	ASPS-KY	ASPSCR1-TFE3	Dr. Yohei Miyagi (Kanagawa Cancer Center, Kanagawa, Japan)	63
alveolar rhabdomyosarcoma	SJCRH30	PAX3-FOXO1	American Type Culture Collection (Manassas, VA)	10
fibrosarcoma	SW684	-	American Type Culture Collection (Manassas, VA)	64, 65
liposarcoma	SW872	-	American Type Culture Collection (Manassas, VA)	64, 65
chondrosarcoma	SW1353	-	American Type Culture Collection (Manassas, VA)	64, 65
leiomyosarcoma	SK-UT-1	-	American Type Culture Collection (Manassas, VA)	64, 65
embryonic rhabdomyosarcoma	RD	-	American Type Culture Collection (Manassas, VA)	66
osteosarcoma	HOS	-	American Type Culture Collection (Manassas, VA)	67
	KHOS-240S	-	American Type Culture Collection (Manassas, VA)	68
