# Supplementary material for: Subtype-selective induction of apoptosis in translocation-related sarcoma cells induced by PUMA and BIM upon treatment with pan-PI3K inhibitors
Source: Cell Death Dis. 2023 Feb 27;14(2):169. doi: 10.1038/s41419-023-05690-7 (PMC9971170; doi:10.1038/s41419-023-05690-7)
Supplement: Supplementary file 3 — supplemental Table 2 [file 41419_2023_5690_MOESM3_ESM.xlsx]

## Sheet: Sheet1
Table S2. PDCs used in this study.
Subtype of origin	PDC name	Fusion gene	Growth medium	References
synovial sarcoma	NCC-SS1-C1	SS18-SSX1	DMEM supplemented with 10% (v/v) fetal bovine serum and 1 μg/ mL kanamycin	36
Ewing’s sarcoma	NCC-ES1-C1	EWSR1-FLI1	DMEM/F12 supplemented with 10% (v/v) fetal bovine serum and 1 μg/ mL kanamycin	37
clear cell sarcoma	NCC-CCS1B-C1	EWSR1-ATF1	DMEM supplemented with 10% (v/v) fetal bovine serum and 1 μg/ mL kanamycin	39
CIC-DUX4 sarcoma	NCC-CDS2-C1	CIC-DUX4	DMEM/F12 supplemented with 10% (v/v) fetal bovine serum and 1 μg/ mL kanamycin	40
dermatofibrosarcoma protuberans	NCC-DFSP2-C1	COL1A1-PDGFB	DMEM/F12 supplemented with 10% (v/v) fetal bovine serum and 1 μg/ mL kanamycin	41
alveolar soft-part sarcoma	NCC-ASPS1-C1	ASPSCR1-TFE3	DMEM/F12 supplemented with 10% (v/v) fetal bovine serum and 1 μg/ mL kanamycin	38
