# Supplementary material for: Subtype-selective induction of apoptosis in translocation-related sarcoma cells induced by PUMA and BIM upon treatment with pan-PI3K inhibitors
Source: Cell Death Dis. 2023 Feb 27;14(2):169. doi: 10.1038/s41419-023-05690-7 (PMC9971170; doi:10.1038/s41419-023-05690-7)
Supplement: Supplementary file 4 — supplemental Table 3 [file 41419_2023_5690_MOESM4_ESM.xlsx]

## Sheet: Sheet1
Table S3. Antibodies used in this study.
Antibody	Catalog number	Application	Vender
anti-cleaved PARP	#5625	WB	Cell Signaling Technology, Danvers, MA
anti-cleaved caspase3	#9664	WB, IHC	Cell Signaling Technology, Danvers, MA
anti-phosphorylated Akt at Ser473	#4060	WB	Cell Signaling Technology, Danvers, MA
anti-phosphorylated ribosomal S6 protein at Ser235/236	#4858	WB	Cell Signaling Technology, Danvers, MA
anti-phosphorylated ERK at Thr202/Tyr204	#9101	WB	Cell Signaling Technology, Danvers, MA
anti-BAK	#12105	WB	Cell Signaling Technology, Danvers, MA
anti-BAX	#5023	WB	Cell Signaling Technology, Danvers, MA
anti-PUMA	#12450	WB	Cell Signaling Technology, Danvers, MA
anti-PUMA	ab33906	IHC	Abcam, Tokyo, Japan
anti-BIM	#2933	WB, IHC	Cell Signaling Technology, Danvers, MA
anti-NOXA	#14766	WB	Cell Signaling Technology, Danvers, MA
anti-BID	#2002	WB	Cell Signaling Technology, Danvers, MA
anti-BCL-2	#2876	WB	Cell Signaling Technology, Danvers, MA
anti-BCL-XL	#2764	WB	Cell Signaling Technology, Danvers, MA
anti-MCL-1	#39224	WB	Cell Signaling Technology, Danvers, MA
anti-BAD	51-9001911	WB	BD Biosciences, San Jose, CA
anti-FOXO1	#2880	WB	Cell Signaling Technology, Danvers, MA
anti-FOXO3	#12829	WB	Cell Signaling Technology, Danvers, MA
anti-TP53	51-9002046	WB	BD Biosciences, San Jose, CA
anti-α-Tubulin	T9026	WB	Merck, Darmstadt, Germany
